# Supplementary material for: The p97–Ataxin 3 complex regulates homeostasis of the DNA damage response E3 ubiquitin ligase RNF8
Source: EMBO J. 2019 Oct 15;38(21):e102361. doi: 10.15252/embj.2019102361 (PMC6826192; doi:10.15252/embj.2019102361)
Supplement: Supplementary file 3 — Table EV1 [file EMBJ-38-e102361-s003.xlsx]

## Sheet: Legend 
Table EV1. Variation of nuclear p97-associated p97’s cofactors in response to IR. Quantitative ratios of p97’s cofactors and proteasome subunits in association with p97 before and after 10 Gy as determined by SILAC-based mass-spectrometry. p97 complexes were isolated from the nuclear fraction of HEK293 cells and the SILAC ratios (protein after IR / protein before IR) were calculated by Proteome D…

## Sheet: Table EV1
Table EV1: Source data for Figure 3A: interaction of proteins with p97 after Ionizing Radiation (SILAC mass-spectrometry data).
Protein	Uniprot accession	Function	SILAC ratio 1	SILAC ratio 2	SILAC ratio 3	SILAC-average	log2(SILAC-average)
ATX3	P54252	Deubiquitinating enzyme	2.86	1.43	1.34	1.87667	0.908172
Ufd1	Q92890	p97 cofactor	2.18	1.34	1.63	1.71667	0.77961
Npl4	Q8TAT6	p97 cofactor	nd	1.48	1.25	1.365	0.448901
ATX3	P54252	p97 cofactor	2.86	1.43	1.34	1.87667	0.908172
P47	Q9UNZ2	p97 cofactor	1.45	1.3	1.57	1.44	0.526069
UBXD7	O94888	p97 cofactor	nd	nd	1	1	0
Psmc1	P62191	Proteasome subunit	nd	nd	nd	nd	nd
Psmc2	P35998	Proteasome subunit	nd	nd	0.664	0.664	-0.590745
Psmc3	P17980	Proteasome subunit	nd	nd	0.89	0.89	-0.168123
Psmc4	P43686	Proteasome subunit	nd	nd	1.16	1.16	0.214125
Psmc5	P62195	Proteasome subunit	0.91	1.1	1.23	1.08	0.111031
Psmc6	P62333	Proteasome subunit	nd	nd	1.24	1.24	0.31034
