# Supplementary material for: The p97–Ataxin 3 complex regulates homeostasis of the DNA damage response E3 ubiquitin ligase RNF8
Source: EMBO J. 2019 Oct 15;38(21):e102361. doi: 10.15252/embj.2019102361 (PMC6826192; doi:10.15252/embj.2019102361)
Supplement: Supplementary file 4 — Source Data for Expanded View [file EMBJ-38-e102361-s011.zip]

Archive with 1 entries (1 files):
- embj2019102361-sup-0011-SDataEVFigs.pdf
